# Supplementary material for: High‐Speed Atomic Force Microscopy Reveals the Dynamic Interplay of Membrane Proteins is Lipid‐Modulated
Source: Small Sci. 2025 Jul 8;5(9):2500258. doi: 10.1002/smsc.202500258 (PMC12412613; doi:10.1002/smsc.202500258)
Supplement: Supplementary file 1 — Supplementary Material [file SMSC-5-2500258-s001.zip]

Archive with 8 entries (8 files):
- Supplementary_Movie_1.avi
- Supplementary_Movie_2.avi
- Supplementary_Movie_3.avi
- Supplementary_Movie_4.avi
- Supplementary_Movie_5.avi
- Supplementary_Movie_6.avi
- Supplementary_Movie_7.avi
- Supplementary Material_2025_05_02_Small_Sci..pdf
